# Supplementary material for: SAM-Competitive EZH2-Inhibitors Induce Platinum Resistance by EZH2-Independent Induction of ABC-Transporters
Source: Cancers (Basel). 2023 Jun 3;15(11):3043. doi: 10.3390/cancers15113043 (PMC10252553; doi:10.3390/cancers15113043)
Supplement: Supplementary file 1 [file cancers-15-03043-s001.zip]

Archive with 2 entries (2 files):
- cancers-2406836-supplementary Table S5.pdf
- cancers-2406836-supplementary.pdf
